# Supplementary material for: Application of Defined Approaches for Skin Sensitization to Agrochemical Products
Source: Front Toxicol. 2022 May 2;4:852856. doi: 10.3389/ftox.2022.852856 (PMC9108145; doi:10.3389/ftox.2022.852856)
Supplement: Supplementary file 1 [file Table2.XLSX]

## Sheet: Sheet1
Code	In Vivo GHS Classification	Study Design	Result	EC3 (%)	SI (LLNA) or Response Incidence (Guinea pig)	Doses Tested (%)	Vehicles	Positive Control	SI Positive Control	OECD TG (Year)	Species - Strain	Sighting Study	Study Year	Comments
Dow1	Not classified	LLNA	Negative	-	0.9, 0.5, 0.5	5, 25, 100	Propylene glycol	30% HCA	7.4	429 (2002)	Mouse - CBA/J	Y	2007	-
Dow2	Not classified	LLNA	Negative	-	1.1, 1.3, 1.8	5, 20, 80	1% L92	30% HCA	22.6	429 (2002)	Mouse - BALB/C	Y	2005	Second test: Buehler; negative (concordant)
Dow3	1B	Buehler	Positive	-	Challenge response: 30% (6/20)	Induction (D): 100 Challenge: 100	None	DNCB (not concurrent)	-	406 (1992)	Guinea pigs/Hartley albino	Y	2000	No LLNA available
Dow4	1B	GPMT	Positive	-	Challenge response: 90% (18/20)	Induction: 5% (ITD) + FCA Induction: 25 (D)+SLS Challenge: 10	Deionised water	DNCB/HCA (not concurrent)	-	406 (1992)	Guinea pigs/Hartley albino	Y	2002	No LLNA available
Dow5	1B	Buehler	Positive	-	Challenge response at 10%: 25-48% (net of control response)	Induction (D): 100 Challenge: 30 or 10 (left or right flank)	Deionised water	2-Mercaptobenzothiazole		406 (1992)	Guinea pigs/Hartley albino	Y	1992	No LLNA available
Dow6	Not classified	GPMT	Negative	-	Challenge response: 0% (0/20)	Induction: 5 (ITD) + FCA Induction: 100 (D)+SLS Challenge: 100	Mineral oil	HCA	-	406 (1992)	Guinea pigs/Hartley albino	Y	1998	No LLNA available
Dow7	Not classified	GPMT	Negative	-	Challenge response: 0% (0/10)	Induction: 1 (ITD) + FCA Induction: 100 (D)+SLS Challenge: 100	(Deionised water as vehicle control)	DNCB/HCA (not concurrent)	-	406 (1992)	Guinea pigs/Hartley albino	Y	2002	No LLNA available
Dow8	1B	LLNA	Positive	12.8	1.1, 6.0, 12.4	5, 25, 75	1% L92	30% HCA	7.5	429 (2002)	Mouse - CBA/J	Y	2008	-
Dow9	1A	LLNA	Positive	1	1.2, 3.0, 11.6	0.02, 1, 5	1% L92	30% HCA	11.3	429 (2002)	Mouse - BALB/cAnNCrl	Y	2005	Second test: Buehler; negative (discordant)
Dow10	Not classified	LLNA	Negative	-	0.7, 1.4, 1.3	5, 25, 100	1% L92	30% HCA	6.8	429 (2002)	Mouse - CBA/J	Y	2006	-
Dow11	Not classified	LLNA	Negative	-	1.1, 1.2, 1.3	5, 25, 100	1% L92	30% HCA	14.5	429 (2002)	Mouse - CBA/J	Y	2006	-
Dow12	1B	LLNA	Positive	42.3	2.1, 2.1, 6.0	5, 25, 100	1% L92	30% HCA	6.4	429 (2002)	Mouse - CBA/J	Y	2007	-
Dow13	1B	LLNA	Positive	17.24	1.30 1.64 4.46	5 10 25	1% L92	25% HCA	11.99	429 (2010)	Mouse - CBA/J	Y	2010	-
Dow14	Not classified	GPMT	Negative	-	Challenge response: 20% (4/20)	Induction: 5 (ITD) + FCA Induction: 100 (D)+SLS Challenge: 3	Deionised water	100% HCA (not concurrent)	-	406 (1992)	Guinea pigs/Hartley albino	Y	2009	Study director concludes "not a sensitiser" based on the comparison between (14/20) positive in test group vs 10/10 in control group. Active ingredient is a weak sensitiser. May be borderline
Dow15	1B	LLNA	Positive	38.6	1.1, 2.0, 7.5	2, 25, 100	1% L92	30% HCA	3.7	429 (2002)	Mouse - CBA/J	Y	2009	-
Dow16	1B	LLNA	Positive	25.27	2.22 2.98, 4.82	10, 25, 50	1% L92	25% HCA	8.6	429 (2010)	Mouse - CBA/J	Y	2012	-
Dow17	Not classified	LLNA	Negative	-	1.49 1.45, 1.67	50, 75, 100	1% L92	25% HCA	9.68	429 (2010)	Mouse - CBA/J	Y	2011	-
Dow18	Not classified	LLNA	Negative	-	1.16, 1.45, 2.12	25, 50, 100	1% L92	25% HCA	4.73	429 (2010)	Mouse - CBA/J	Y	2012	Dose-response observed
Dow19	Not classified	LLNA	Negative - borderline	-	1.19, 1.92. 2.78 (borderline)	25, 50, 100	1% L92	25% HCA	6.58	429 (2010)	Mouse - CBA/J	Y	2012	Dose-response observed
Dow20	Not classified	LLNA	Negative	-	1.02, 1.09, 1.21	25, 50, 100	1% L92	25% HCA	3.92	429 (2010)	Mouse - CBA/J	Y	2012	-
Dow21	1B	Buehler	Positive	-	Challenge response: 100% (10/10)	Induction (D): 50 then 25 Challenge: 25	Dipropyleneglycol methylether	Proprietary compound	-	406 (1992)	Guinea pigs/Hartley albino	Y	1989	No LLNA available
Dow22	Not classified	LLNA	Negative	-	1.1, 1.7, 1.3	4, 20, 100	1% L92	30% HCA	14.3	429 (2002)	Mouse - BALB/cAnNCrl	Y	2005	-
Dow23	1B	LLNA	Positive	29.04	1.43, 1.87, 3.27	20, 25, 30	1% L92	25% HCA	10.25	429 (2010)	Mouse - CBA/J	Y (phase 1)	2012	-
Dow24	Not classified	Buehler	Negative	-	Challenge response: 0% (0/20)	Induction (D): 100 Challenge: 25	Deionised water	DNCB/HCA (not concurrent)	-	406 (1992)	Guinea pigs/Hartley albino	Y	1999	No LLNA available
Dow25	Not classified	LLNA	Negative	-	0.3, 0.9, 2.3	1.3, 6.6, 33	1% L92	Not included	-	429 (2010)	Mouse - CBA/J	Y	2007	LLNA dose-response observed. Second test: GPMT; negative at 26% response (concordant)
Dow26	Not classified	LLNA	Negative	-	0.6, 0.5. 0.7	5, 25, 100	1% L92	30% HCA	4.3	429 (2002)	Mouse - CBA/J	Y	2008	-
Dow27	1B	GPMT	Positive	-	Challenge response: 100% (20/20)	Induction: 5 (ITD) + FCA Induction: 100 (D) Challenge: 50	Mineral oil (DI H20)	100% HCA (not concurrent)	-	406 (1992)	Guinea pigs/Hartley albino	Y	2009	No LLNA available
Abbreviations:
D	Dermal
DI	Deionized
EC3	Effective concentration that produces SI = 3, the threshold for a positive response, in the LLNA
FCA	Freund's complete adjuvant
DNCB	Dinitrochlorobenzene
GHS	Globally Harmonized System of Classification and Labeling of Chemicals (United Nations)
GPMT	Guina pig maximization test
HCA	Hexyl cinnamic aldehyde
ITD	Intradermal
LLNA	Local lymph node assay
OECD	Organization for Economic Co-operation and Development
SLS	Sodium lauryl sulfate
SI	Stimulation index in the LLNA
TG	Test Guideline
