# Supplementary material for: Application of Defined Approaches for Skin Sensitization to Agrochemical Products
Source: Front Toxicol. 2022 May 2;4:852856. doi: 10.3389/ftox.2022.852856 (PMC9108145; doi:10.3389/ftox.2022.852856)
Supplement: Supplementary file 2 [file Table3.XLSX]

## Sheet: ReadMe
Column Key for CE_invitro_insilico_invivo_DA
In vitro data	Data from DPRA, h-CLAT, and KeratinoSens in chemico/in vitro assays
In silico	In silico predictions from OECD QSAR Toolbox v4.5
In vivo data	LLNA and guinea pig data
DA outputs	Outputs from defined approaches, including hazard/potency classifications
Notes and Abbreviations
0= negative (call value)
1 = positive (call value)
1A = GHS category for strong sensitizers
1B = GHS category for other than strong sensitizers
BL = borderline
GHS = potency category per the United Nations Globally Harmonized System of Classification and Labeling of Chemicals
INC = inconclusive
NA = Not available
NC = GHS not classified (i.e., negative or nonsensitizer)
ND= Not determined; positive, but EC could not be calculated
NT = not tested
* Although positive, the EC200 and MIT could not be calculated. 1200 ug/mL, the lowest dose tested (which yielded a positive response), was used as a surrogate value.

## Sheet: Dow InVitro InVivo
Code	DPRA Call	DPRA Call BL	DPRA %Cysdep	DPRA %Lysdep	DPRA mean%dep	DPRA potency	hCLAT Call	hCLAT Call BL	Run1 BL	Run2 BL	Run3 BL	hCLAT CD86 EC150 µg/ml	hCLAT CD54 EC200 µg/ml	hCLAT CV75 µg/ml	hCLAT MIT µg/ml	KS Call	KS Call BL	KS Run1 BL	KS Run2 BL	KS Run3 BL	KS EC1.5 µM	KS IC50 µM	KS lmax	QSAR TBv4.5 Call	In Vivo Call	In Vivo GHS Potency	2o3 Call	h-CLAT MIT ITSv2 score	DPRA ITSv2 score	QSAR TB ITSv2 score	Total ITSv2 score	ITSv2 Call	ITSv2 GHS Potency	KE 3/1 STS Call	KE 3/1 STS GHS Potency
Dow1	0	0	4	0	2	Minimal	0	BL	0	BL	BL	Negative	Negative	No CV75	Negative	0	0	0	0	-	-	> 2000	1.1	1	0	NC	0	0	0	1	1	0	NC	0	NC
Dow2	0	0	0	0	0	Minimal	1	1	1	1	-	2176.3	205.5	No CV75	205.5	0	BL	BL	0	-	-	> 2000	1.33	1	0	NC	INC	1	0	1	2	1	1B	1	1B
Dow3	1	1	26.3	0	13.15	Low	1	1	1	1	-	Negative	14.9	47.9	14.9	1	1	1	1	-	21.7	57.3	2.52	INC	1	1B	1	2	1	INC	3	1	1B	1	1B
Dow4	1	1	87.5	0	43.75	High	1	BL	BL	1	-	72.6	54.5	68	54.5	1	1	1	1	-	46.44	54	1.9	1	1	1B	1	2	3	1	6	1	1A	1	1B
Dow5	1	1	92.1	0	46.05	High	1	BL	BL	1	-	21.4	20.5	19	20.5	1	1	1	1	-	2.36	48.99	114.3	1	1	1B	1	2	3	1	6	1	1A	1	1B
Dow6	INC	INC	NA	NA	NA	-	1	1	1	1	-	Negative	554	No CV75	554	0	0	0	0	-	-	> 2000	1.16	1	0	NC	INC	1	INC	1	2	1	1B	1	1B
Dow7	0	BL	12.2	0	6.1	Minimal	1	BL	BL	0	1	Negative	4550	No CV75	4550	0	0	0	0	-	-	> 2000	1.05	INC	0	NC	INC	1	0	INC	1	INC	INC	1	1B
Dow8	NT	NT	NA	NA	NA	-	1	1	1	1	-	Negative	103	355	103	1	1	1	1	-	10.6	140.5	2.3	1	1	1B	1	2	INC	1	3	1	INC	1	1B
Dow9	1	1	44.8	2.7	23.75	Moderate	1	1	1	1	-	9.74	3.52	9.56	3.52	0	0	0	0	-	4.01	7.09	5.79	1	1	1A	1	3	2	1	6	1	1A	1	1A
Dow10	0	BL	2.8	5.2	4	Minimal	0	BL	BL	BL	-	Negative	Negative	No CV75	Negative	0	0	0	0	-	-	> 2000	1.1	1	0	NC	INC	0	0	1	1	0	NC	0	NC
Dow11	0	0	0	0	0	Minimal	1	BL	BL	1	-	Negative	899	2100	899	0	0	0	0	-	-	> 2000	1.1	1	0	NC	0	1	0	1	2	1	1B	1	1B
Dow12	0	0	1.6	1	1.3	Minimal	1	BL	BL	BL	-	Negative	126.6	192	126.6	0	0	0	0	-	170.72	163.59	2.04	1	1	1B	0	2	0	1	3	1	1B	1	1B
Dow13	0	0	3	0.6	1.8	Minimal	1	BL	BL	BL	-	Negative	343.7	291.4	343.7	1	BL	BL	1	-	101.11	437.2	1.82	1	1	1B	INC	1	0	1	2	1	1B	1	1B
Dow14	0	0	1.8	0.3	1.05	Minimal	1	1	1	1	-	Negative	43	75.3	43	0	0	0	0	-	-	102.8	1.1	1	0	NC	0	2	0	1	3	1	1B	1	1B
Dow15	1	1	7.7	8	7.9	Low	1	1	1	1	-	73.7	86.5	156	73.7	1	1	1	1	-	15.42	363.06	8.65	1	1	1B	1	2	1	1	4	1	1B	1	1B
Dow16	0	0	0	0	0	Minimal	0	BL	BL	0	1	Negative	Negative	817	Negative	0	BL	0	BL	-	-	> 2000	1.32	1	1	1B	INC	0	0	1	1	0	NC	0	NC
Dow17	0	0	0	1.6	0.8	Minimal	0	0	0	0	-	Negative	Negative	No CV75	Negative	0	0	0	0	-	-	> 2000	1	1	0	NC	0	0	0	1	1	0	NC	0	NC
Dow18	0	0	5.3	0	2.65	Minimal	1	1	1	1	-	Negative	382	1520	382	0	BL	1	BL	-	-	83.1	1.7	1	0	NC	INC	1	0	1	2	1	1B	1	1B
Dow19	0	0	1	0	0.5	Minimal	1	1	1	1	-	Negative	78	248.2	78	1	1	1	1	-	38.19	185.91	2.27	1	0	NC	1	2	0	1	3	1	1B	1	1B
Dow20	0	0	2	0	1	Minimal	1	1	1	1	-	1500	ND	No CV75	1500	0	0	0	0	-	-	443.8	1.15	INC	0	NC	0	1	0	INC	1	INC	INC	1	1B
Dow21	0	0	5	0	2.5	Minimal	1	1	1	1	-	Negative	59.8	No CV75	59.8	1	1	1	1	-	42.41	130.57	2.59	1	1	1B	1	2	0	1	3	1	1B	1	1B
Dow22	1	BL	6.8	10.6	8.7	Low	1	1	1	1	-	Negative	1200*	3570	1200*	0	BL	0	BL	-	191.06	267.28	2.32	1	0	NC	INC	1	1	1	3	1	1B	1	1B
Dow23	0	0	1	0.2	0.6	Minimal	1	1	1	1	-	Negative	183	482	183	1	1	1	0	1	703.77	1418.4	2.19	INC	1	1B	1	1	0	INC	1	INC	INC	1	1B
Dow24	1	1	46	0	23	Moderate	1	1	1	1	-	102	135	275.11	102	1	BL	BL	BL	-	62.53	88.1	1.5	INC	0	NC	1	2	2	INC	4	1	1B	1	1B
Dow25	0	0	2.6	1.3	1.95	Minimal	1	1	1	1	-	Negative	12.3	33.9	12.3	0	0	0	0	0	2.1	7.31	2.1	1	0	NC	0	2	0	1	3	1	1B	1	1B
Dow26	1	1	15.3	6.6	10.95	Low	1	1	1	1	-	Negative	469	1460	469	0	0	0	0	-	-	> 2000	1.1	INC	0	NC	1	1	1	INC	2	1	1B	1	1B
Dow27	0	0	4.4	0	2.2	Minimal	1	1	1	1	-	Negative	19.6	40	19.6	1	1	1	1	-	1.73	28.57	2.87	1	1	1B	1	2	0	1	3	1	1B	1	1B
