# Supplementary material for: Application of Defined Approaches for Skin Sensitization to Agrochemical Products
Source: Front Toxicol. 2022 May 2;4:852856. doi: 10.3389/ftox.2022.852856 (PMC9108145; doi:10.3389/ftox.2022.852856)
Supplement: Supplementary file 3 [file Table1.XLSX]

## Sheet: Suppl Material Table 1
Code	Formulation Type	Formulation Group	Active Ingredient(s) %(w/w)	Total % Organic Solvents	Total % Surfactants	Total % Water
Dow1	SL	Liquid – water based	Clopyralid-olamine, 44.07% (a.e. 33.44%)	0	0	54.45
Dow2	SC	Liquid – water based	Florasulam, 4.84%	-	-	84.05
Dow3	EC	Liquid – solvent based	Cyhalofop-butyl, 17.72% (a.e. 14.94%)	-	-	0
Dow4	EC	Liquid – solvent based	Florasulam, 0.19% Triclopyr butoxyethylester, 32.38 % (a.e. 23.23%)	-	-	0
Dow5	EC	Liquid – solvent based	Acetochlor, 82.19%	-	-	0
Dow6	SC	Liquid – water based	Methoxyfenozide, 22.43%	-	-	62.78
Dow7	SL	Liquid – water based	Aminopyralid triisopropanolamine, 40.64% (a.e. 21.13%)	-	-	57.36
Dow8	OD	Liquid – solvent based	Penoxsulam, 2.14%	-	-	1.77
Dow9	EC	Liquid – solvent based	Meptyldinocap, 35.71%	57.4	6.99	0
Dow10	SL	Liquid – water based	Aminopyralid-olamine 4.37% (a.e. 3.37%) Picloram-olamine, 8.45% (a.e. 6.75%) Clopyralid-olamine, 26.66% (a.e. 20.24%)	0	0	58.38
Dow11	SL	Liquid – water based	Triclopyr triethylamine, 16.09% (a.e. 11.54%) Aminopyralid triisopropanolamine, 2.22% (a.e. 1.15%)	0	0	44.73
Dow12	EW	Liquid – solvent based	Propiconazole, 14.56%	5	4	71.44
Dow13	EW	Liquid – solvent based	Aminopyralid potassium, 4.535% (a.e. 3.83%) Fluroxypyr-meptyl 11.02% (a.e. 7.66%)	-	-	60.67
Dow14	EC	Liquid – solvent based	Aminopyralid, 4.02% (a.e. 4.02%) Triclopyr butoxyethylester, 16.77% (a.e. 12.06%)	-	-	0
Dow15	OD	Liquid – solvent based	Cyhalofop-butyl, 10.38% (a.e. 8.75%) Penoxsulam, 1.38%	-	-	1.13
Dow16	SL	Liquid – water based	2,4D Choline, 43.62% (a.e. 29.75%) Picloram triisopropanolamine, 14.44% (a.e. 8.06%	0	0	35.08
Dow17	SL	Liquid – water based	Aminopyralid potassium, 6.02% (a.e. 5.08%) Clopyralid-olamine, 30.82% (a.e. 23.39%)	0	0	58.93
Dow18	SC	Liquid – water based	Spinosad, 22.51%	-	-	58.5
Dow19	EW	Liquid – solvent based	Aminopyralid potassium, 5.15% (a.e. 4.35%) Picloram potassium, 10.06% (a.e. 8.7%), Fluroxypyr-meptyl, 12.53% (a.e. 8.7%)	-	-	42.03
Dow20	SC	Liquid – water based	Aminopyralid triisopropanolamine, 8.99% (a.e. 4.67%) Halausifen-methyl, 9.74% (a.e. 9.35%)	-	-	74.4
Dow21	EC	Liquid – solvent based	Triclopyr butoxyethylester	-	-	0
Dow22	SC	Liquid – water based	Spinetoram, 11.71%	-	-	74.67
Dow23	SL	Liquid – water based	Triclopyr choline, 54.72% (a.e. 39.02%)	0	0	38.56
Dow24	EC	Liquid – solvent based	Cyhalofop-butyl, 29.65% (a.e. 25.00%)	-	-	0
Dow25	EC	Liquid - solvent based	Oxyfluorfen, 22.22%	-	-	0
Dow26	SC	Liquid – water based	Sulfoxaflor, 21.82 %	-	-	66.5
Dow27	EC	Liquid – solvent based	Oxyfluorfen, 22.3%	-	-	0
Abbreviations:
a.e.	Acid equivalent
EC	Emulsifiable concentrate
EW	Emulsion, oil in water
K	Potassium
SC	Suspension concentrate (= flowable concentrate)
SL	Soluble concentrate
OD	Oil dispersion
